# Supplementary material for: The Influence of the External Chemistry of Silica-Based Mesoporous Nanocarriers on Organ Tropism and the Inhibition of Pulmonary Metastases
Source: Pharmaceutics. 2025 Oct 26;17(11):1389. doi: 10.3390/pharmaceutics17111389 (PMC12655201; doi:10.3390/pharmaceutics17111389)
Supplement: Supplementary file 1 [file pharmaceutics-17-01389-s001.zip]

Archive with 1 entries (1 files):
- pharmaceutics-3858645-supplementary.pdf
